# Supplementary material for: Involvement of CRMP2 in Regulation of Mitochondrial Morphology and Motility in Huntington’s Disease
Source: Cells. 2021 Nov 15;10(11):3172. doi: 10.3390/cells10113172 (PMC8619197; doi:10.3390/cells10113172)
Supplement: Supplementary file 1 [file cells-10-03172-s001.zip]

Archive with 1 entries (1 files):
- cells-1419988-supplementary.pdf
